# Supplementary material for: Prognostic Value of Simple Non-Invasive Tests for the Risk Stratification of Incident Hepatocellular Carcinoma in Cirrhotic Individuals with Non-Alcoholic Fatty Liver Disease
Source: Cancers (Basel). 2023 Mar 8;15(6):1659. doi: 10.3390/cancers15061659 (PMC10046647; doi:10.3390/cancers15061659)
Supplement: Supplementary file 1 [file cancers-15-01659-s001.zip]

Archive with 1 entries (1 files):
- cancers-2218100-supplementary.pdf
